# Supplementary material for: Two-Photon Absorption and Multiphoton Excited Fluorescence of Acetamide-Chalcone Derivatives: The Role of Dimethylamine Group on the Nonlinear Optical and Photophysical Properties
Source: Molecules. 2023 Feb 6;28(4):1572. doi: 10.3390/molecules28041572 (PMC9963839; doi:10.3390/molecules28041572)
Supplement: Supplementary file 1 [file molecules-28-01572-s001.zip]

Archive with 1 entries (1 files):
- molecules-2076507-supplementary.pdf
